# Supplementary material for: Personalized SO2 Prodrug for pH-Triggered Gas Enhancement in Anti-Tumor Radio-Immunotherapy
Source: Pharmaceutics. 2024 Jun 19;16(6):833. doi: 10.3390/pharmaceutics16060833 (PMC11207922; doi:10.3390/pharmaceutics16060833)
Supplement: Supplementary file 1 [file pharmaceutics-16-00833-s001.zip]

Archive with 1 entries (1 files):
- pharmaceutics-3019602-supplementary.pdf
